# Supplementary material for: Fast Spiking Interneurons Autonomously Generate Fast Gamma Oscillations in the Medial Entorhinal Cortex with Excitation Strength Tuning ING–PING Transitions
Source: eNeuro. 2026 Jan 30;13(2):ENEURO.0452-25.2026. doi: 10.1523/ENEURO.0452-25.2026 (PMC12884686; doi:10.1523/ENEURO.0452-25.2026)
Supplement: Modeling code — The mEC network model and simulation software. Download Modeling code, ZIP file. [file eneuro-13-ENEURO.0452-25.2026-s007.zip › mEC_Network_Simulations-Revised-Analysis-Version/~/output/Varying_Seeds/Varying_Seeds_0_10.err]

/var/spool/slurm/d/job4832688/slurm_script: line 13: cd: /mnt/beegfs/home/avedur/output: No such file or directory
/mnt/beegfs/home/avedur/miniconda3/envs/Netpyne/bin/nrniv:10: DeprecationWarning: pkg_resources is deprecated as an API. See https://setuptools.pypa.io/en/latest/pkg_resources.html
  from pkg_resources import working_set
NEURON -- VERSION 8.2.3 HEAD (f0ed37010) 2023-09-14
Duke, Yale, and the BlueBrain Project -- Copyright 1984-2022
See http://neuron.yale.edu/neuron/credits

Additional mechanisms from files
 "mod/condrive.mod" "mod/drive.mod" "mod/exp2synNMDA.mod" "mod/gap.mod" "mod/gclamp.mod" "mod/Gfluct.mod" "mod/ka2.mod" "mod/kdr.mod" "mod/kv3.mod" "mod/kv7.mod" "mod/na.mod" "mod/nas.mod" "mod/spines.mod" "mod/synapsesnodepression.mod" "mod/synapseswithdepression.mod" "mod/vecevent.mod"
Traceback (most recent call last):
  File "init.py", line 14, in <module>
    cfg, netParams = sim.readCmdLineArgs(simConfigDefault='cfg.py', netParamsDefault='netParams.py')
  File "/mnt/beegfs/home/avedur/miniconda3/envs/Netpyne/lib/python3.10/site-packages/netpyne/sim/setup.py", line 277, in readCmdLineArgs
    cfg = sim.loadSimCfg(cfgPath, setLoaded=False)
  File "/mnt/beegfs/home/avedur/miniconda3/envs/Netpyne/lib/python3.10/site-packages/netpyne/sim/load.py", line 168, in loadSimCfg
    data = _loadFile(filename)
  File "/mnt/beegfs/home/avedur/miniconda3/envs/Netpyne/lib/python3.10/site-packages/netpyne/sim/load.py", line 86, in _loadFile
    with open(filename, 'r') as fileObj:
FileNotFoundError: [Errno 2] No such file or directory: '/mnt/beegfs/home/avedur/output/Varying_Seeds/Varying_Seeds_0_10_cfg.json'
