# Supplementary material for: Fast Spiking Interneurons Autonomously Generate Fast Gamma Oscillations in the Medial Entorhinal Cortex with Excitation Strength Tuning ING–PING Transitions
Source: eNeuro. 2026 Jan 30;13(2):ENEURO.0452-25.2026. doi: 10.1523/ENEURO.0452-25.2026 (PMC12884686; doi:10.1523/ENEURO.0452-25.2026)
Supplement: Modeling code — The mEC network model and simulation software. Download Modeling code, ZIP file. [file eneuro-13-ENEURO.0452-25.2026-s007.zip › mEC_Network_Simulations-Revised-Analysis-Version/~/output/Varying_Seeds/Varying_Seeds_0_10_cfg.json]

{
    "simConfig": {
        "CONSTANTOPTO": false,
        "ChemycalConnProb": 0.3,
        "Clamp": true,
        "ClampCells": [
            1,
            20,
            40,
            50,
            90,
            105,
            110,
            120,
            130,
            230,
            250,
            270,
            290,
            300,
            350
        ],
        "ConnProbEI": 0.3,
        "ConnProbIE": 0.2,
        "Esyn_inh": -75,
        "FactorKv3": 1,
        "FactorKv7": 1,
        "FactorTau": 1,
        "GAP": true,
        "GapJunctProb": 0.01,
        "HOMOGENEOUS": false,
        "ICLAMP": false,
        "I_sin": 0,
        "MeanENoise": 0,
        "MeanINoise": 0.0,
        "N": 100,
        "NOISE": false,
        "NumModels": 100,
        "NumNetw": 1,
        "OPTODRIVE": true,
        "SYNAPSES": "Hyper",
        "StdENoise": 1e-06,
        "StdINoise": 1e-06,
        "Vclamp": -70,
        "WODepression": false,
        "Weight_E2I": 0.0005,
        "addSynMechs": true,
        "allowConnsWithWeight0": true,
        "allowSelfConns": false,
        "analysis": {
            "plotSpikeHist": {
                "binSize": 1,
                "measure": "rate",
                "saveFig": true,
                "timeRange": [
                    1000.0,
                    1500
                ]
            },
            "plotTraces": {
                "include": [
                    16,
                    18,
                    27,
                    31,
                    35,
                    50,
                    56,
                    59,
                    72,
                    73,
                    77,
                    81,
                    93,
                    250
                ],
                "saveFig": true,
                "timeRange": [
                    1000.0,
                    1500
                ]
            }
        },
        "backupCfgFile": [],
        "cache_efficient": false,
        "checkErrors": false,
        "compactConnFormat": false,
        "connRandomSecFromList": true,
        "coreneuron": false,
        "createNEURONObj": true,
        "createPyStruct": true,
        "cvode_active": false,
        "cvode_atol": 0.001,
        "distributeSynsUniformly": true,
        "dt": 0.01,
        "dump_coreneuron_model": false,
        "duration": 1500,
        "filename": "model_output",
        "fsin": 8,
        "g_sin": 0.007,
        "g_sinExc": 0.003,
        "gatherOnlySimData": false,
        "ggsScale": 1,
        "gmsScale": 1,
        "gpu": false,
        "hParams": {
            "celsius": 6.3,
            "clamp_resist": 0.001,
            "v_init": -65.0
        },
        "includeParamsLabel": true,
        "invertedYCoord": true,
        "oneSynPerNetcon": true,
        "printPopAvgRates": false,
        "printRunTime": false,
        "printSynsAfterRule": false,
        "pt3dRelativeToCellLocation": true,
        "rand123GlobalIndex": null,
        "random123": false,
        "recordCells": [
            1,
            2,
            3,
            4,
            5,
            6,
            7,
            8,
            9,
            10,
            11,
            12,
            13,
            14,
            15,
            16,
            17,
            18,
            19,
            20,
            21,
            22,
            23,
            24,
            25,
            26,
            27,
            28,
            29,
            30,
            31,
            32,
            33,
            34,
            35,
            36,
            37,
            38,
            39,
            40,
            41,
            42,
            43,
            44,
            45,
            46,
            47,
            48,
            49,
            50,
            51,
            52,
            53,
            54,
            55,
            56,
            57,
            58,
            59,
            60,
            61,
            62,
            63,
            64,
            65,
            66,
            67,
            68,
            69,
            70,
            71,
            72,
            73,
            74,
            75,
            76,
            77,
            78,
            79,
            80,
            81,
            82,
            83,
            84,
            85,
            86,
            87,
            88,
            89,
            90,
            91,
            92,
            93,
            94,
            95,
            96,
            97,
            98,
            99,
            100,
            105,
            110,
            115,
            120,
            125,
            130,
            135,
            140,
            145,
            150,
            155,
            160,
            165,
            170,
            175,
            180,
            185,
            190,
            195,
            200,
            205,
            210,
            215,
            220,
            225,
            230,
            235,
            240,
            245,
            250,
            255,
            260,
            265,
            270,
            275,
            280,
            285,
            290,
            295,
            300,
            350,
            400
        ],
        "recordCellsSpikes": -1,
        "recordDipole": false,
        "recordDipolesHNN": false,
        "recordLFP": [],
        "recordStep": 0.01,
        "recordStim": false,
        "recordTime": true,
        "recordTraces": {
            "V_soma": {
                "loc": 0.5,
                "sec": "soma",
                "var": "v"
            },
            "i_soma": {
                "loc": 0.5,
                "sec": "soma",
                "stim": "Vclamp->Cells",
                "var": "ic"
            }
        },
        "saveCSV": false,
        "saveCellConns": true,
        "saveCellSecs": true,
        "saveDat": false,
        "saveDataInclude": [
            "simData",
            "simConfig",
            "net"
        ],
        "saveDipoleCells": false,
        "saveDipolePops": false,
        "saveDpk": false,
        "saveFolder": "~/output/Varying_Seeds",
        "saveHDF5": false,
        "saveJson": true,
        "saveLFPCells": false,
        "saveLFPPops": false,
        "saveMat": false,
        "savePickle": true,
        "saveTiming": false,
        "seeds": {
            "Inet": 7894,
            "conn": 4321,
            "loc": 4321,
            "seed_index": 0,
            "stim": 1234
        },
        "simLabel": "Varying_Seeds_0_10",
        "timestampFilename": false,
        "timing": true,
        "tstop": 1000.0,
        "use_fast_imem": false,
        "validateNetParams": false,
        "verbose": false
    }
}
