# Supplementary material for: Fast Spiking Interneurons Autonomously Generate Fast Gamma Oscillations in the Medial Entorhinal Cortex with Excitation Strength Tuning ING–PING Transitions
Source: eNeuro. 2026 Jan 30;13(2):ENEURO.0452-25.2026. doi: 10.1523/ENEURO.0452-25.2026 (PMC12884686; doi:10.1523/ENEURO.0452-25.2026)
Supplement: Modeling code — The mEC network model and simulation software. Download Modeling code, ZIP file. [file eneuro-13-ENEURO.0452-25.2026-s007.zip › mEC_Network_Simulations-Revised-Analysis-Version/~/output/Varying_Seeds/Varying_Seeds_0_7.run]

numprocs=1

Reading command line arguments using syntax: python file.py [simConfig=filepath] [netParams=filepath]
Importing simConfig from /mnt/beegfs/home/avedur/output/Varying_Seeds/Varying_Seeds_0_7_cfg.json
Loading file /mnt/beegfs/home/avedur/output/Varying_Seeds/Varying_Seeds_0_7_cfg.json ... 
