# Supplementary material for: Fast Spiking Interneurons Autonomously Generate Fast Gamma Oscillations in the Medial Entorhinal Cortex with Excitation Strength Tuning ING–PING Transitions
Source: eNeuro. 2026 Jan 30;13(2):ENEURO.0452-25.2026. doi: 10.1523/ENEURO.0452-25.2026 (PMC12884686; doi:10.1523/ENEURO.0452-25.2026)
Supplement: Modeling code — The mEC network model and simulation software. Download Modeling code, ZIP file. [file eneuro-13-ENEURO.0452-25.2026-s007.zip › mEC_Network_Simulations-Revised-Analysis-Version/~/output/Varying_Seeds/Varying_Seeds_1_14.sbatch]

#!/bin/bash
#SBATCH --job-name=Varying_Seeds_1_14
#SBATCH -t 00:30:00
#SBATCH --nodes=1
#SBATCH --ntasks-per-node=1
#SBATCH -o ~/output/Varying_Seeds/Varying_Seeds_1_14.run
#SBATCH -e ~/output/Varying_Seeds/Varying_Seeds_1_14.err
#SBATCH --mail-user=a@b.c
#SBATCH --mail-type=end


source ~/.bashrc
cd ~/output
mpiexec -n 1 nrniv -python -mpi init.py simConfig=~/output/Varying_Seeds/Varying_Seeds_1_14_cfg.json netParams=~/output/Varying_Seeds/Varying_Seeds_netParams.py
wait
    
